# Supplementary material for: Single-Layered Microfluidic Network-Based Combinatorial Dilution for Standard Simplex Lattice Design
Source: Micromachines (Basel). 2018 Sep 25;9(10):489. doi: 10.3390/mi9100489 (PMC6215202; doi:10.3390/mi9100489)
Supplement: Supplementary file 1 [file micromachines-09-00489-s001.zip]

Archive with 1 entries (1 files):
- micromachines-346956-supplementary.mp4
